# Supplementary material for: MoS2/SnS/CoS Heterostructures on Graphene: Lattice-Confinement Synthesis and Boosted Sodium Storage
Source: Molecules. 2023 Aug 9;28(16):5972. doi: 10.3390/molecules28165972 (PMC10458794; doi:10.3390/molecules28165972)
Supplement: Supplementary file 1 [file molecules-28-05972-s001.zip]

Archive with 1 entries (1 files):
- molecules-2519609-supplementary.pdf
